# Supplementary material for: H3K36 trimethylation mediated by SETD2 regulates the fate of bone marrow mesenchymal stem cells
Source: PLoS Biol. 2018 Nov 13;16(11):e2006522. doi: 10.1371/journal.pbio.2006522 (PMC6233919; doi:10.1371/journal.pbio.2006522)
Supplement: S1 Data — (XLSX) [file pbio.2006522.s001.xlsx]

## Sheet: Figure1A
	D0	D2	D4	D6			D0	D2	D4	D6			D0	D2	D4	D6
Setd2	0.351009	0.302647	0.191713	0.177093		pparg1	0.182298	0.338891	0.509801	0.592509		pparg2	0.00908079	0.0433155	0.195732	0.269511
	0.371849	0.304064	0.232627	0.194508			0.191896	0.402052	0.570919	0.654976			0.00809901	0.0449277	0.219195	0.26103
	0.353845	0.30222	0.203683	0.171869			0.183771	0.338413	0.541632	0.575031			0.00915416	0.0432545	0.207953	0.261561
	0.368868	0.304493	0.218956	0.20042			0.190358	0.40262	0.537367	0.674884			0.00803409	0.0449911	0.206313	0.268964
Average	0.361393	0.303356	0.211745	0.185973			0.187081	0.370494	0.53993	0.62435			0.00859201	0.0441222	0.207298	0.265266
Standard deviation	0.00908292	0.000946976	0.0154463	0.011825			0.00411581	0.031843	0.0216651	0.0416465			0.000526603	0.000837797	0.00831733	0.00398016
	D0	D2	D4	D6			D0	D2	D4	D6			D0	D2	D4	D6
cebpa	0.0565689	0.14351	0.188259	0.225152		Fabp4	1.16467	96.6419	274.261	528.684		Perilipin	4.64115e-05	0.0923569	0.461872	0.769873
	0.0640433	0.140182	0.179561	0.221751			1.21681	92.6881	284.392	492.426			5.71543e-05	0.0868722	0.4725	0.71295
	0.0570259	0.143308	0.200013	0.21851			1.17408	96.5056	291.386	513.089			4.67865e-05	0.0922267	0.49071	0.747163
	0.06353	0.14038	0.169008	0.228491			1.20706	92.8189	267.679	507.394			5.66962e-05	0.0869948	0.444732	0.73462
Average	0.060292	0.141845	0.18421	0.223476			1.19065	94.6636	279.43	510.398			5.17621e-05	0.0896126	0.467454	0.741152
Standard deviation	0.00350307	0.00156729	0.0113891	0.0037281			0.0218113	1.91129	9.11537	12.9772			5.16735e-06	0.00267988	0.0166865	0.0206096

## Sheet: Figure1C
	D0	D4	D7	D14			D0	D4	D7	D14			D0	D4	D7	D14
setd2	0.197056	0.213235	0.28372	0.367923		runx2	0.106491	0.150291	0.165879	0.202795		alp	0.046431	0.10327	0.238978	0.557686
	0.168534	0.210934	0.284495	0.38097			0.105618	0.1562	0.154015	0.237721			0.0555368	0.0973227	0.228931	0.634398
	0.154687	0.22437	0.272915	0.368346			0.0984908	0.14359	0.152523	0.228009			0.0429431	0.0986647	0.219737	0.627024
	0.214697	0.200466	0.295759	0.380532			0.114197	0.163491	0.167502	0.211433			0.0600476	0.101865	0.248977	0.564245
Average	0.183743	0.212251	0.284222	0.374443			0.106199	0.153393	0.15998	0.21999			0.0512396	0.100281	0.234156	0.595838
Standard deviation	0.0235104	0.008492	0.00808183	0.0063121			0.00556334	0.00734109	0.00675568	0.013671			0.00685569	0.00238771	0.0109332	0.0350471
	D0	D4	D7	D14			D0	D4	D7	D14			D0	D4	D7	D14
col1a1	16.9389	46.0159	51.69	106.891		osx	0.384461	0.476229	0.512413	0.974393		bsp	0.157636	1.20066	2.84862	11.4167
	17.1632	39.4655	48.886	114.832			0.327961	0.530188	0.47629	1.1707			0.191861	1.15941	2.73181	12.6441
	15.6665	43.964	47.5282	120.181			0.35558	0.454993	0.471155	1.09554			0.145794	1.14712	2.61926	12.8361
	18.5572	41.3075	53.1667	102.134			0.354598	0.554933	0.517997	1.04124			0.207445	1.21352	2.97102	11.2459
Average	17.0815	42.6882	50.3177	111.009			0.35565	0.504086	0.494464	1.07047			0.175684	1.18018	2.79268	12.0357
Standard deviation	1.02556	2.49965	2.22663	6.97267			0.0199869	0.040165	0.0209136	0.0720401			0.0249481	0.0276378	0.131067	0.710254

## Sheet: Figure 2B
Area(%)
	WT	Prx1-CKO
	0.0452099	0.132125
	0.0448314	0.131382
	0.0230465	0.115345
	0.0447613	0.128901
Average	0.0394622	0.126938
Standard deviation	0.00947917	0.00679906

## Sheet: Figure 2C
		setd2					cebpα					pparγ1
	WT	0.915443				WT	1.03638				WT	1.17242
		1.08828					0.955864					0.806898
		1.00239	Average	Standard deviation			1.13481	Average	Standard deviation			1.28377	Average	Standard deviation
		0.993886	1	0.0612099			0.872954	1	0.0969338			0.736908	1	0.232788
	Prx1-CKO	0.259049				Prx1-CKO	1.72646				Prx1-CKO	2.4894
		0.350884					3.93447					3.06784
		0.36821					2.45397					3.53841
		0.24686	0.306251	0.0538198			2.76804	2.72074	0.796104			2.15834	2.8135	0.530202
		pparγ2					fabp4					perilipin
	WT	0.743917				WT	0.971497				WT	0.97054
		0.814572	Average	Standard deviation			1.0269					1.02795
		1.44151	1	0.313525			1.06377	Average	Standard deviation			1.06272	Average	Standard deviation
	Prx1-CKO	1.40107					0.937832	1	0.0486498			0.938789	1	0.0482949
		2.1224				Prx1-CKO	12.1147				Prx1-CKO	17.6796
		1.99147					10.4817					17.5116
		1.49319	1.75203	0.310112			12.297	11.6311	0.816183			18.7248	17.972	0.536711

## Sheet: Figure 2D
	Alp Activity
		WT	CKO
		0.515242	0.388912
		0.529423	0.354305
		0.468181	0.321368
		0.440298	0.295994
	Average	0.488286	0.340145
	Standard deviation	0.0357975	0.0349306

## Sheet: Figure 2E
		setd2					ruxn2					osx
	WT	0.981791				WT	0.944734				WT	1.07336
		1.01643					1.00463	Average	Standard deviation			0.928876
		0.9388	Average	Standard deviation			1.05064	1	0.0433583			1.02636	Average	Standard deviation
		1.06298	1	0.0455881								0.971412	1	0.0546619
	Prx1-CKO	0.059412				Prx1-CKO	0.8768				Prx1-CKO	0.728951
		0.0472695					0.915383					0.708225
		0.0602819					0.889638					0.739625
		0.0465873	0.0533877	0.00647108			0.902173	0.895998	0.0143432			0.698004	0.718701	0.0164392
		col1					alp					bsp
	WT	0.97616				WT	1.02289				WT	0.964615
		1.02182					0.977133					1.03286
		0.933416	Average	Standard deviation			0.978099	Average	Standard deviation			0.922376	Average	Standard deviation
		1.06861	1	0.0504596			1.02188	1	0.0223897			1.08015	1	0.0607901
	Prx1-CKO	0.724657				Prx1-CKO	0.924198				Prx1-CKO	0.695527
		0.685562					0.779808					0.703745
		0.735268					0.93773					0.705711
		0.675669	0.705289	0.025201			0.768554	0.852573	0.0786382			0.693589	0.699643	0.00517776

## Sheet: Figure 3B
	Male		Female
	WT	Prx1-CKO	WT	Prx1-CKO
	15.2	13	13.1	10.2
	13.3	13	13.4	11.3
	13.2	13.3	11.7	12.5
	15.6	13.7	14.7	11.4
	13.5	13.1		12.3
	18	10.7		11.9
	14	13.5
Average	14.6857	12.9	13.225	11.6
Standard deviation	1.60751	0.930438	1.06624	0.761577
n	7	7	4	6

## Sheet: Figure 3D
		Sub Fat				Vis Fat
		WT	Prx1-CKO			WT	Prx1-CKO
		42.1759	50.9372			21.6242	16.1793
		53.7764	29.2474			19.9864	25.9349
		30.4414	55.9258			10.9626	11.5657
	Average	42.1312	45.3701			17.5244	17.8933
	Standard deviation	9.52651	11.581			4.68784	5.99006
	n	3	3			3	3

## Sheet: Figure 3I
	ratio of Bodipy/DAPI
		WT	Prx1-CKO
		0.148148	0.470588
			0.5125
		0.301887	0.641509
		0.312963	0.46875
	Average	0.254333	0.523337
	Standard deviation	0.0752198	0.070435

## Sheet: Figure 4B-F,H
	BV/TV			Tb.N			Tb.Th			Tb.Sp			BMD			Ct.Th
	WT	Prx1-CKO		WT	Prx1-CKO		WT	Prx1-CKO		WT	Prx1-CKO		WT	Prx1-CKO		WT	Prx1-CKO
	18.259	8.25423		2.50356	1.31094		0.07293	0.06296		0.27437	0.39334		0.26924	0.21116		0.14615	0.13298
	15.8578	8.35146		2.22798	1.25388		0.07118	0.0666		0.28424	0.37988		0.22434	0.20044		0.13801	0.12518
	14.8465	8.0602		2.10715	1.24002		0.07046	0.065		0.33672	0.31084		0.21909	0.20059		0.13487	0.13199
	11.0783	12.6613		1.72678	1.89664		0.06416	0.06676		0.3755	0.27957		0.22418	0.21184		0.13218	0.12988
	15.867	11.3367		2.21752	1.79574		0.07155	0.06313		0.31473	0.28565		0.26639	0.19922		0.13604	0.131
	12.6039	4.88353		1.85764	0.82856		0.06785	0.05894		0.31976	0.46093		0.21863			0.13813
	9.13567	6.54571		1.50107	1.04244		0.06086	0.06279		0.34167	0.42464
Average	13.9497	8.58473		2.02024	1.33832		0.0684271	0.06374		0.320999	0.362121		0.236978	0.20465		0.137563	0.130206
Standard deviation	2.9258	2.46364		0.317428	0.355748		0.00409777	0.00250173		0.0320961	0.065742		0.0219319	0.00561727		0.00433602	0.0027157
n	7	7		7	7		7	7		7	7		6	5		6	5

[truncated: 27 more sheets: Figure 4M, Figure 5B, Figure 6B, Figure 6C, Figure 6F, Figure 6G-H, Figure 6J, Figure 6K, Figure 7B, Figure 7C, Figure 7D, Figure 7F and7I, Figure 7H, Figure S1D, Figure S2A, Figure S2B, Figure S4A-B, Figure S4D, Figure S4E, Figure S4F-G …]
